# Supplementary material for: The Phase Diagram of the API Benzocaine and Its Highly Persistent, Metastable Crystalline Polymorphs
Source: Pharmaceutics. 2023 May 20;15(5):1549. doi: 10.3390/pharmaceutics15051549 (PMC10220575; doi:10.3390/pharmaceutics15051549)
Supplement: Supplementary file 1 [file pharmaceutics-15-01549-s001.zip]

Archive with 1 entries (1 files):
- pharmaceutics-2359686-supplementary.pdf
